# Supplementary material for: Folic Acid-Guided PLGA-Zein Core–Shell Nanoparticles for Co-Delivery of Temozolomide and Ellagic Acid to Overcome PARP-Mediated Chemoresistance in Glioblastoma
Source: Pharmaceutics. 2026 May 27;18(6):655. doi: 10.3390/pharmaceutics18060655 (PMC13304799; doi:10.3390/pharmaceutics18060655)
Supplement: Supplementary file 1 [file pharmaceutics-18-00655-s001.zip]

Archive with 1 entries (1 files):
- pharmaceutics-4254880-supplementary.pdf
